# Supplementary material for: Mamestra brassicae Multiple Nucleopolyhedroviruses Prevents Pupation of Helicoverpa armigera by Regulating Juvenile Hormone Titer
Source: Insects. 2024 Mar 18;15(3):202. doi: 10.3390/insects15030202 (PMC10971710; doi:10.3390/insects15030202)
Supplement: Supplementary file 1 [file insects-15-00202-s001.zip]

Archive with 1 entries (1 files):
- insects-2844554-supplementary.pdf
